# Supplementary material for: Genome wide expression analysis in HPV16 Cervical Cancer: identification of altered metabolic pathways
Source: Infect Agent Cancer. 2007 Sep 6;2:16. doi: 10.1186/1750-9378-2-16 (PMC2034543; doi:10.1186/1750-9378-2-16)
Supplement: Additional file 1 — Genes with a significantly altered gene expression in CC. [file 1750-9378-2-16-S1.txt]

Gene	R
182-FIP	4.336540875
A2BP1	3.515073875
A2M	-3.731042125
AAA1	1.578471
ABAT	1.41969575
ABCA6	-2.87644725
ABCB1	-2.988542875
ABCB8	1.73004575
ABCC6	2.8125035
ABCC8	1.467876375
ABCG2	-3.5778395
ABHD2	4.09494825
ABHD3	2.50507375
ABL1	-2.51312275
ABL2	-2.7696545
ABLIM1	-2.516354625
ABLIM3	-2.258822125
ACACB	-2.36094125
ACADVL	-2.833282
ACAT1	-2.79383675
ACBD5	3.326899375
ACCN4	-3.82324125
ACE2	1.284516625
ACO2	-3.96486975
ACOX2	-3.2659215
ACSL1	-2.858589
ACTA2	-2.800697625
ACTB	-3.780956
ACTC	-3.7308735
ACTG1	-4.086662625
ACTN1	2.8958475
ACTN4	-3.32562775
ACVR2	-2.73632225
ACVRL1	-2.846821125
ADAM12	4.62589
ADAM23	2.643782875
ADAM32	4.68892425
ADAM33	-5.012269
ADAMTS19	2.665427
ADAMTS5	-4.977372875
ADAMTS9	2.888416375
ADAMTSL2	2.827215125
ADARB1	-2.8663345
ADCY1	3.66417925
ADD1	-3.985516875
ADFP	-3.195946625
ADH1A	-2.859387
ADH1B	1.382532125
ADH5	-3.602014875
ADM2	5.548006625
AEBP1	-4.619049375
AF15Q14	1.31972625
AGTR1	-3.177357625
AHCYL1	7.010275875
AIG1	-3.398757
AIM1	1.93836325
AIP1	1.8063375
AKAP12	-2.475023375
AKAP13	-2.4961885
AKAP5	4.486159
AKR1C3	-3.228894
AKT3	-2.69082475
ALCAM	3.260638625
ALDH1A1	-4.35310775
ALK	3.209152875
ALMS1	2.134570375
ALOX12	-2.898775875
ALPP	-2.677658375
ALS2CR15	-2.561912375
ALS2CR19	3.33623475
AMOTL2	-3.079057
AMPH	1.980008
ANAPC10	2.60112225
ANGPT1	2.317417
ANGPTL2	-3.634497875
ANGPTL3	2.288722
ANKHD1	2.632777875
ANKRD21	-3.064259625
ANKRD25	-5.0285965
ANKRD29	-3.34596375
ANKRD30A	2.9471215
ANTXR2	-5.3318765
ANXA1	-4.0275395
ANXA5	-3.612212
AP3S1	-3.459064125
APBB1	-4.263279875
APBB2	2.34399925
APCDD1	-2.9584365
APCS	1.342944375
APEG1	-2.992965875
APG16L	6.4044885
APG3L	-2.624525375
APLN	3.36713025
APLP2	4.2366825
APOB	2.179005
APOD	-2.604747875
APOE	-5.04785325
APOL2	-2.952625625
APP	-2.477006125
AQP10	-3.842367125
AQP9	1.339483125
ARF6	-3.407316375
ARFGEF1	3.6733985
ARFGEF2	2.789986625
ARGBP2	-2.404797375
ARHGAP10	-3.171085875
ARHGAP18	2.896761
ARHGAP20	-2.871581625
ARHGAP21	2.28033825
ARHGAP22	3.290360375
ARHGAP28	-4.21454675
ARHGAP6	-3.26777275
ARHGEF17	-2.821100375
ARHGEF3	-3.06325525
ARID1B	2.59233025
ARID2	2.819178125
ARL10C	2.277015125
ARL6	1.799137875
ARMC7	-2.78358375
ARMCX1	-4.657458875
ARMCX2	-2.7132955
ARRDC2	1.977441125
ARRDC3	3.19471975
ART3	-2.61268025
ARVCF	2.613319875
ASAH3L	2.480936625
ASB17	1.958391875
ASCL1	3.683426625
ASGR2	4.35244225
ASPN	-2.815265375
ATF3	-3.445008625
ATF6	2.189078625
ATF7IP	2.5310945
ATOH8	-4.17328975
ATP10B	1.80468575
ATP13A4	4.255054125
ATP1A4	2.58687525
ATP1B4	4.54394225
ATP2A1	3.3448465
ATP2B4	-2.470052
ATP2C1	1.977952
ATP5A1	-2.830101875
ATP5F1	-3.601438625
ATP6AP2	-3.032800625
ATXN10	2.518292875
AUH	4.871106
AURKB	2.545670375
AXUD1	-3.709292125
B4GalNac-T3	3.74952275
B7	-2.4494915
B7-H4	1.612920125
bA9F11.1	3.20337775
BACH2	2.615090625
BAG2	-2.3510455
BAI1	5.348888875
BAI3	-4.240200375
BAIAP1	2.015423875
BAIAP3	5.32605075
BAZ2A	3.429032
BBOX1	-2.80066325
BBS1	-3.440358
BBS4	3.233862625
BBX	-2.5201345
BCAP29	-3.09396
BCAR3	2.000758875
BCL11A	3.917427125
BCL2	3.103321875
BCL6	-2.72580775
BCMO1	3.16654175
BDKRB2	-2.499599875
BHLHB5	2.052706875
BIRC5	1.85697325
BIVM	-2.85212925
BLK	2.254107375
BLM	2.4456355
BLNK	3.830635875
BMPR2	2.850321875
BNC2	-4.541205625
BNIP3L	-2.456885625
BOC	-2.877353125
BPHL	-2.568366625
BRD3	-2.68083925
BRDG1	1.653669125
BRRN1	1.644005625
BSN	2.022754375
BTBD14B	3.222083125
BTBD9	3.529658125
BTF3	-2.871124
BTG4	3.164021125
BUB1	2.91792925
C17	-2.128928875
C1QTNF2	-3.280975375
C1QTNF3	-2.7197835
C1QTNF4	-2.536909125
C1QTNF7	-3.503779625
C1QTNF8	2.834343875
C1R	-4.065949625
C1S	-3.072086
C3orf15	-2.996107375
C3orf6	2.75048475
C4.4A	-3.736897625
C7	-3.977030125
C7orf10	1.991043625
CA4	-2.732340125
CA9	2.01520275
CACNA1C	4.789773875
CACNA2D3	3.611209875
CACNB2	-2.682344625
CACNB4	3.2284465
CACNG2	5.764437125
CALCRL	-4.15396375
CALD1	-3.46348025
CAMK1	-3.1134655
CAMK2D	2.143397875
CAMK2G	2.316067625
CAMK4	2.187185125
CAPN7	-3.72423275
CAPNS2	-3.211904375
CAPZA3	2.520079875
CAS1	-3.46150275
CASC3	-2.9345545
CASP8	-2.972948875
CASR	-3.812197375
CAST	1.2360935
CATSPER4	1.61894675
CAV2	-3.25756825
CBLB	5.422446125
CBR3	-2.345819
CBX3	4.08440325
CBX7	-3.42758675
CBX8	3.184192875
CCBE1	-3.69010725
CCDC3	-2.29795075
CCDC7	-2.47852175
CCDC8	-3.050149
CCK	3.606947625
CCKBR	2.23216825
CCL18	2.4161445
CCL21	-2.81327675
CCL3	2.9826315
CCL5	-3.106335125
CCM2	2.970259875
CCNB1IP1	-4.606052375
CCND2	-2.944031875
CCNF	2.442373875
CCNG1	-3.961676125
CCNI	2.503449375
CCNT2	2.332735
CCS	-2.421964375
CD109	2.808925375
CD164L1	-4.884688
CD200R1	1.934018375
CD33L3	2.8836865
CD34	-3.798396125
CD4	2.889064625
CD59	-3.361430125
CD69	-2.886710875
CD7	2.227903625
CD80	2.413454
CD81	-4.21347475
CD99	-3.09091375
CD99L2	-2.849431625
CDC25C	2.480141
CDC2L5	2.87922875
CDC37L1	-2.85397425
CDC42EP2	2.82082475
CDCA1	2.820885875
CDCA2	2.701940875
CDCA5	2.412111
CDH13	-3.244064375
CDH5	-3.103680125
CDH7	2.86988225
CDH8	2.40567875
CDK5R1	2.82492975
CDK5RAP1	1.929184875
CDK5RAP2	3.976984
CDK6	3.157163
CDKAL1	3.662139
CDKL1	-2.958549375
CDKL2	2.656534125
CDKN1C	-3.728366
CDKN2A	1.452064625
CDKN3	1.775269
CDO1	-3.577723125
CDT1	1.73616325
CDW92	3.3159
CEACAM4	2.266992625
CEACAM5	2.9166495
CEBPD	-3.2165675
CECR6	-4.173734375
CELP	4.02537525
CELSR3	2.041639375
CENPA	2.6975725
CENTB2	-3.01426875
CENTD1	-3.29868325
Cep152	3.24050925
CFL2	-3.821822125
CGI-38	-2.590575625
CGI-69	4.139322125
CGI-90	3.014846
CGNL1	-3.757229625
CHCHD4	2.812523875
CHD6	3.319445
CHD7	3.055623125
CHEK2	2.989758125
CHIC2	4.946424625
CHMP1.5	-2.83712225
CHN2	1.584206125
CHPT1	-3.03764625
CHRD	-3.230154
CHRM5	2.248835875
CHRNA4	4.70544475
CHRNA5	1.327435375
CHST9	2.454655125
CILP2	-2.451132625
CIRBP	-4.119317125
CKB	-4.203485875
CLC	2.40526525
CLCA4	-4.415567375
CLDN10	3.391547875
CLDN11	-2.317629875
CLDN12	2.61976525
CLDN19	3.25793
CLDN5	-2.574544875
CLDN9	1.80975925
CLIC1	-2.874501875
CLIC3	-3.64360225
CLIC5	-2.630781625
CLIPR-59	-4.64850425
CLK4	-2.922144875
CLPS	3.18789825
CLST11240	-3.89937875
CLSTN2	4.23516925
CLYBL	-2.59622525
CMKOR1	3.837834375
CNDP2	1.510616875
CNFN	-4.737256375
CNGA3	2.330287375
CNGB3	3.669613375
CNN1	-6.04634625
CNN2	-2.8790655
CNN3	-2.73697975
CNOT3	3.23868675
CNTN4	2.308108
CNTNAP1	-2.67012
CNTNAP2	2.304887875
CNTNAP3	2.664914125
COL12A1	-2.65560375
COL14A1	-4.653891875
COL18A1	-3.402117625
COL1A2	-5.1469425
COL24A1	-2.34374875
COL27A1	4.132207125
COL3A1	-4.7565215
COL4A1	-3.750623125
COL4A6	-4.195831
COL5A1	-3.919278375
COL6A1	-3.471317625
COL6A2	-3.997781625
COL9A2	1.416192375
COLEC12	-3.7921865
COPA	1.442700125
COPS2	-2.895124875
CORIN	-2.488738125
CORO1C	-3.103157125
COVA1	1.456614375
COX4I2	-2.84189775
COX6A2	5.6249865
COX7A1	-4.345506
COX8C	2.640335125
CP	1.4104325
CPA3	-2.4944585
CPEB1	-4.196550625
CPN1	1.528486375
CPNE4	3.201901
CPNE8	-2.6816005
CPVL	1.850282375
CRB1	2.148756
CRBN	2.253409125
CREB1	-2.475216875
CRI1	-4.071775
CRISP1	3.07789275
CRISP3	-5.542407875
CRLF2	2.53238325
CRTAP	-3.233504875
CRYAB	-5.698887625
CRYL1	-3.3404965
CSF2	4.19181775
CSF2RB	1.33321625
CSK	-2.642246625
CSMD2	3.911156375
CSN1S1	4.55447375
CSNK1A1	-2.6676415
CSRP1	-4.100041375
CST9	2.38546175
CSTA	-4.266684875
CSTB	-2.18438525
CTAG3	2.05554625
CTBP1	2.706398
CTGF	-6.012415375
CTNNB1	1.70948575
CTNND2	6.110816125
CTNS	1.471993375
CTSB	-2.964632125
CTSE	2.513955125
CTSK	-4.6104415
CTSZ	2.400814
CTTN	3.196649125
CUGBP2	-2.634090875
CUL4A	-2.54184275
CUL4B	5.86274875
CXCL12	-3.5071425
CXCL14	-4.078454625
CXCL2	-3.12260475
CXorf36	-2.893666
CXorf43	3.67905725
CYLC1	3.53469225
CYLC2	3.35803625
CYorf15A	3.844498375
CYP19A1	1.783355125
CYP1B1	-3.160018625
CYP27A1	-3.713954625
CYP2C18	-2.180577375
CYP2W1	1.82182375
CYP3A4	2.838093125
CYR61	-4.8996945
CYYR1	-2.90822425
D21S2090E	2.0507995
DAAM1	-3.390751625
DAAM2	-4.47357225
DAD1	-3.215235125
DAZ2	4.389802625
DCL-1	-3.483268875
DCN	-5.8528405
DCTD	-3.338659625
DC-UbP	-3.010088125
DDB1	-2.81601575
DDIT4L	-3.037265
DDR2	-2.78382175
DDX21	-2.60717175
DDX3X	-2.92804875
DDX6	-2.842826125
DEFB103A	1.79893
DEFB106	-2.830357125
DEFB123	2.551463625
DEFB124	-2.76079125
DEPC-1	1.6315455
DEPDC2	-2.73129875
DERP6	2.16409725
DES	-5.713552375
DESC1	-3.771729875
DEXI	-2.6840375
DF	-5.66765725
DFFA	3.244628
DGKZ	2.772944125
DHRS10	-2.330973625
DHRS3	1.9398125
DHRS8	-3.50362325
DHX29	2.84854625
DHX30	-2.83367375
DHX35	2.19975675
DHX37	2.089957125
DHX9	2.260869125
DIAPH2	-3.326626125
DIAPH3	2.323671
DIP13B	-2.775913
DIRAS1	1.728390375
DKK3	-3.495837625
DLC1	-2.991221875
DLL1	-3.381447875
DLL3	3.591106875
DLST	-2.682822375
DMPK	-3.099877125
DMRT2	1.72694125
DNAH17	4.04938125
DNAJA1	-2.948532375
DNAJC3	2.195877125
DNAJC5G	2.28420925
DNB5	4.631132875
DNCH2	-3.011562875
DNCI1	1.415556
DNM3	-2.742283
DNMT3A	2.993887875
DNPEP	-2.48504725
DO	2.611244
DOC1	-3.257416125
DOCK2	2.79245625
DOCK5	2.88013525
DOK3	3.029350375
DPF3	2.34293425
DPP10	3.861086125
DPPA4	3.76888225
DPT	-5.576062625
DPYSL2	2.1998935
DPYSL3	-4.190203
DPYSL4	2.58060675
DRE1	2.6800485
DSCAML1	1.7440685
DSCR1L1	-3.55074025
DSG1	-3.456423375
DSG3	-3.17782175
DSIPI	-4.053286875
DSPG3	2.85614375
DSTN	-4.592571125
DTNA	2.4001385
DTNBP1	-3.915769625
DTX3L	1.254559125
DUSP1	-4.58559025
DUSP15	2.534011625
DUSP18	-4.24402725
DUSP8	2.002709
DYRK1A	-2.472247375
E2F7	2.36214625
EB-1	2.79277
EBF	-4.246651875
EBF2	1.867180125
EBPL	-3.36621375
ECE2	2.766246
ECEL1	3.73772525
ECG2	-4.31538725
ECH1	-3.4501265
ECHDC2	-2.537122
ECM2	-2.43520775
ECRG4	-5.224226625
ECT2	1.627394875
EDAR	5.01581
EDD	1.722285
EDG2	-2.406652
EDN2	2.115688125
EDN3	-5.40993625
EDNRA	-4.5576595
EEF1A1	-5.971139
EEF1D	-2.94630625
EEF2	-3.33916175
EFHA1	-3.081227625
EFHD1	-2.79665375
EGFR	-2.59579
EGLN1	2.52655375
EGLN3	2.04468425
EGR1	-2.659271875
EHMT1	2.466941625
EI24	-3.537479375
EIF1AX	-3.072271625
eIF2A	-3.45070425
EIF2AK4	-2.520969375
EIF2C1	3.89224525
EIF3S10	-2.404632625
EIF3S2	-3.40791525
EIF3S3	-3.5840615
EIF3S8	2.693886
EIF4A2	-3.912512375
EIF4E3	2.85123925
EIF4G2	-3.493483
ELA3B	2.214933875
ELAVL2	2.414496625
ELAVL4	-2.873969625
ELF1	-3.194918625
ELK3	-4.0503025
ELMOD1	2.155803625
ELOVL3	2.393208125
ELOVL5	-3.089028875
ELP4	2.5258675
ELTD1	-3.554679875
EMB	5.067490125
EMCN	-3.928857
EMILIN3	-3.47637975
EML5	1.829504
EMP2	-2.78522575
EMR3	-4.550081625
EMX2	-4.950621125
EMX2OS	-2.392293875
ENG	-3.643737125
ENPP3	-4.159251625
EPB41L2	-2.511644625
EPB41L4A	2.0212885
EPB42	2.597882
EPHA3	-3.131224125
EPHA5	-6.17834175
EPHB2	2.883113125
EPM2AIP1	-2.451498
ERBB3	3.315105875
ERG	2.420379125
ERO1L	2.486754125
ESD	-3.772120875
ESR1	-5.0224525
ESRRG	3.153581125
ETF1	-3.0767825
ETFDH	-2.82558175
ETS1	-2.58680675
ETS2	-3.03547625
ETV1	3.41920075
EZH2	2.960365375
F10	-5.56861025
F11	2.362773125
FABP3	-2.4758445
FABP4	-2.86962725
FABP6	-4.14119075
FAD158	3.078482875
FADS1	-3.641352
FAM13A1	1.553579125
FAM22A	2.27190675
FAM26B	-3.86235625
FAM3D	-2.700278875
FAM40B	3.000004
FAM46D	1.276064875
FAM8A1	-2.7501525
FAM9C	4.248744375
FANCA	3.190959875
FAP	-2.382256375
FATE1	2.94667975
FBLN1	-4.09516375
FBLN2	-2.97064875
FBLN5	-4.0195705
FBLP-1	1.7438855
FBN1	-3.157815
FBXL17	-3.182528625
FBXL7	-2.959324625
FBXO28	-2.210826125
FBXO34	2.6205085
FBXW11	-3.549595375
FCER1A	-3.243219875
FCGRT	-2.927159125
FGA	3.633193125
FGF2	-2.35676775
FGF4	3.173049875
FHL1	-6.014216625
FHL5	-3.19161775
FIBCD1	5.00954075
FIGF	-2.349533375
FIGLA	1.882522875
FKBP1A	-2.715392375
FKBP2	-2.429597625
FKBP6	2.429171375
FLII	-2.515928125
FLNC	-3.504263375
FMNL3	2.5075335
FMO2	-2.8723025
FMO4	3.124872125
FMOD	-3.294834
FNDC3A	-2.775637875
FNTA	3.411167125
FOLR1	-2.42007025
FOLR3	3.875136625
FOS	6.980746875
FOXA3	6.5617595
FOXB1	1.97753125
FOXI1	3.08292925
FOXO3A	-3.3319605
FOXP1	-3.49007375
FOXP2	-3.81791775
FPR1	2.50081575
FRAS1	2.5163805
FREM2	2.456847625
FREM3	2.1638865
FRMD3	2.884817125
FRMD4A	-4.356604
FTCD	3.3456145
FTO	-2.413283625
FUBP3	2.352193
FUCA1	3.00422375
FUNDC2	-4.964618
FUT2	-2.713803
FUT6	-2.67877125
FXYD1	-5.20028025
FY	-2.47467125
FYB	2.621614625
FYCO1	2.267176875
FYN	1.72354325
FZD2	3.647522125
FZD7	-2.85105825
G6PC	1.446484125
G6PC2	2.312169125
GABARAP	-2.532625375
GABARAPL1	-3.101597875
GABARAPL2	-3.43809625
GABPB2	4.10031125
GABRA5	2.2427155
GABRB1	1.947057625
GABRB3	-2.48030725
GADD45B	-2.756966125
GAK	2.64327575
GAL	2.000859625
GAL3ST2	3.379814875
GALNT14	3.25696025
GALNT3	2.880928875
GALNT5	2.690974125
GALNTL2	5.614541625
GAP43	2.61414425
GARNL1	1.932776875
GARP	-2.342756125
GAS2L2	2.515123625
GAS6	-2.55716325
GATA2	-3.110661875
GBP4	3.62699825
GCG	3.5688755
GCH1	2.9859105
GDA	1.594256625
GDAP2	2.6414795
GDDR	2.806526375
GDF6	-4.660793125
GDI2	-3.3837915
GDPD1	2.29348975
GEFT	-3.647746625
GEM	-4.9387985
GFAP	3.36209225
GGTA1	-2.56315175
GGTLA1	-2.5703695
GIMAP1	-2.913802
GIMAP2	1.825754875
GIMAP5	-2.630726375
GIMAP6	-3.3884105
GLDC	1.528259125
GLI2	-2.60331475
GLRA1	3.221726375
GLTP	-2.792486125
GMDS	2.004181875
GNAQ	-2.9082305
GNAT1	1.83627075
GNB1	3.713944625
GNE	2.857930375
GNG11	-2.77734175
GNG12	-3.182895125
GNG7	2.0448825
GNGT1	2.8231885
GOLGIN-67	2.2891705
GOLPH3	-3.261710875
GOPC	-2.35364525
GPAA1	-3.197523125
GPI	-7.715661
GPNMB	-2.811641
GPR108	-3.12223125
GPR124	-5.217801875
GPR125	3.063192
GPR128	2.383503
GPR132	2.374125375
GPR133	-2.53909725
GPR148	3.02818825
GPR15	4.50375375
GPR153	-3.60924575
GPR156	2.58688075
GPR24	2.471980875
GPR52	-3.42974975
GPR54	1.61755125
GPR64	-2.59075975
GPR73	2.7697295
GPRASP2	-3.627656125
GRASP	-3.755243
GRIA1	2.952535375
GRIA2	2.303231125
GRIA4	2.038190125
GRIK2	2.71961525
GRIN1	2.8250935
GRIN2D	3.08006225
GRIP1	-2.904402875
GRIPAP1	2.16212375
GRK1	3.0681285
GRM5	1.576881875
GSK3B	2.83840125
GSN	-4.531425625
GSS	-3.680387375
GSTA4	-2.79633275
GSTM3	-3.5594755
GSTM5	-3.382224875
GSTT1	-3.595344
GTDC1	1.897048375
GTF2E1	-2.773642625
GTF2H1	3.65951
GTF2IRD2	-3.081486625
GTF3C2	2.487036875
GUCA2B	2.679899125
GUCY1A3	-3.286576125
Gup1	-3.02175575
GYPC	-3.602699375
H19	-3.7340415
H3F3B	5.105215875
H63	-2.425909375
HADHA	-2.7256375
HAND2	-3.453584125
HAPIP	3.87458375
HARS	-3.10123325
HARS2	-2.3074415
HAVCR1	1.28404675
HB-1	2.841264125
HBD	1.97172725
HBP1	-2.581633875
HBXIP	2.91162825
HCG11	-3.609679
HCK	-4.0769795
HDAC4	3.655918375
HDAC5	2.86001425
HDAC7A	-3.065622
HDAC9	-3.013248875
HDLBP	-2.603855625
HEBP1	-4.4954545
HELZ	2.346996875
HERPUD1	2.435361875
HES1	-3.15151975
HEXB	2.93090825
HIF1A	-2.823299625
HIF3A	-2.911047875
HIP1	3.7096275
HIP2	1.758112875
HIST1H1C	3.37593575
HIST1H2AA	1.697104375
HIST1H2AG	2.006610875
HIST1H2AI	3.381877625
HIST1H2AK	2.702886125
HIST1H2BD	4.37295275
HIST1H2BH	2.615996375
HIST1H2BJ	1.510867
HIST1H3C	-4.176067875
HIST1H4B	6.47136625
HIST1H4G	1.7775275
HK1	-2.550392375
HK2	2.503497875
HLA-C	-5.64674225
HLA-DPB1	-2.951722125
HLA-DRB1	-3.13218025
HLA-DRB5	-3.703490625
HLA-E	-3.46116075
HLXB9	2.7454935
HMGB1	-3.93463625
HNRPA1	-3.558285
HNRPF	2.76041575
HOMER2	3.3087515
HOP	-5.1072485
HOXA2	-4.389994625
HOXB3	1.51402425
HOXB8	3.51065525
HOXC11	2.849336
HOXC13	1.9174825
HP	4.8621405
HPGD	-3.417422875
HPSE2	-3.08622125
HRIHFB2122	2.56896625
HS6ST2	2.663303875
HSDL1	-2.31099775
HSF1	4.056669375
HSF2	-2.22489575
HSHIN6	3.47992575
HSPA12A	-3.21827
HSPB2	-5.22072575
HSPC065	1.738909125
HSPC072	3.943527625
HSPC159	-2.618418875
HSPC182	-4.036080625
HSPCA	-3.346019
HSPE1	3.594058875
HSPG2	2.7679775
HT014	-3.11421725
HT017	2.014792375
HTRA3	-2.482881125
HYDIN	2.527884125
ICK	-2.793575625
ID1	-3.64211525
ID2	-3.680297
ID3	-4.74190625
IDI1	3.07474175
IFNA13	2.91811175
IFNA8	3.624175625
IFNWP2	4.498809
IGF1	-5.24479025
IGFBP5	-4.487962875
IGFBP6	-6.1059405
IGHG1	2.653733375
IGSF9	-3.00744225
IHPK1	-2.4856405
IKIP	2.168914875
IL12RB2	4.220095875
IL16	4.11109225
IL17D	-3.50264375
IL17RD	2.124790875
IL18	-3.3087575
IL1F10	2.406591375
IL1F5	-3.14270675
IL1RN	-3.205028125
IL2RA	2.8624805
IL31RA	1.950561125
IL8RA	2.833616125
ILVBL	3.703089
IMPG1	1.815959
IMPG2	2.121251875
INHBB	-2.39414625
INPP5A	-3.42071125
INPP5B	2.63191825
INS	4.3878345
INSIG1	2.387057625
INSL5	3.261728375
INSR	-2.61224325
IPMK	2.61335125
IRX1	2.973385375
IRX2	4.046155125
ISL1	-3.008251125
ISLR	-2.6226975
ITGA7	-2.6087075
ITGA9	1.533081625
ITGBL1	-3.284411
ITIH3	-3.228436125
ITM2A	-3.987430125
ITPR1	3.07788775
IVL	-4.851652875
JAG1	-3.338586375
JAK2	-2.870979875
JAM2	-2.42711075
JAM3	-3.432285125
JARID1B	-2.855057875
JARID2	2.084258375
JMJD1C	-3.070103625
JPH3	3.58400775
JUN	4.77867325
JUNB	-2.607646875
K6IRS3	2.580530375
K6IRS4	1.902591625
KBTBD9	-2.80975775
KCNAB1	-4.188864
KCNB2	4.116533
KCNE4	2.400530625
KCNH3	5.80429925
KCNJ15	-3.578103625
KCNJ8	-2.842043875
KCNK2	4.5271265
KCNMA1	-4.228162625
KCNMB1	-3.925691
KCNN2	-2.4349125
KCNQ1OT1	1.237257125
KCNQ5	3.80239275
KCTD7	4.567590625
KHDRBS1	-2.543979375
KHDRBS3	-3.357639125
KIF18A	-3.01795875
KIF22	2.99552525
KIF2C	2.425145125
KIF3B	-3.2118065
KIF4A	2.0920915
KIR2DL4	2.07303475
KIR2DL5	2.6557305
KISS1	4.1446735
KLC2	2.430421875
KLF11	-3.879137625
KLF2	-4.32491375
KLF3	-2.638452
KLF4	-4.487867875
KLHL6	3.7953585
KLK13	-3.0914505
KLK15	-2.6122645
KNG1	6.1127295
KNSL7	-2.50030875
KPNA5	-2.8383045
KPNB1	-3.26336075
KRT12	2.061785625
KRT13	-5.2186905
KRT14	-5.16012
KRT15	-3.58141525
KRT25D	2.27284125
KRT4	-6.13961775
KRT5	-4.578305
KRT7	2.5834145
KRT8	2.429261
KRTAP10-11	1.861178125
KRTAP4-10	3.12663375
KRTAP7-1	2.5252955
L3MBTL3	-3.12623325
LAMA2	-3.367365125
LAMA4	2.00927325
LAMB1	-2.60955275
LAMB2	-3.7255485
LAMC2	1.89858475
LAMP2	-3.5572815
LANCL1	-2.668775
LAP1B	-2.4517195
LAPTM4A	-4.289131625
LARP	-5.927215
LASS6	2.692551875
LCE1B	2.442749625
LCE3D	-2.390200125
LDB2	-3.473539875
LDHB	-3.675968875
LECT2	2.56834025
LEFTY2	-2.8181
LEPR	-3.20252675
LEPREL2	-2.648539875
LEREPO4	-3.414983375
LFNG	2.55807925
LGALS1	-3.75416775
LGI4	-3.140729375
LGR5	3.015293875
LGR7	2.6974185
LHFP	2.344623625
LIAS	-2.88091525
LIG4	3.370210375
LILRB3	5.185546375
LIMK2	2.671285375
LIMS2	-3.22942425
LIPI	-3.669924625
LKAP	-3.355429125
LMCD1	1.987684125
LMLN	-3.17338625
LMO2	-2.885502875
LMO3	-4.464810125
LMOD1	-4.139737625
LMOD2	2.208879625
LMOD3	1.828535625
LOXL1	-2.66438875
LOXL2	1.93015825
LRCH2	-2.89498775
LRFN5	-3.131002875
LRIG1	-3.377592375
LRP10	-2.440922875
LRP11	1.3379635
LRP2	3.0188285
LRRC15	-3.575437625
LRRC17	-3.850062875
LRRC2	-2.69123475
LRRC21	2.3566485
LRRC27	1.437433625
LRRC29	2.07974775
LRRC7	3.2773745
LRRFIP1	-3.16437875
LRRK2	-3.1613895
LSAMP	-2.56103725
LTA4H	-3.077886875
LTBP1	-3.4567845
LTBP4	-3.287937875
LUC7L	-2.794809625
LY6H	3.28826925
LY75	5.721363625
LYPDC1	2.062702375
LYPDC2	-2.63023475
LZTS2	-3.191886
M11S1	-2.38536625
M17S2	-3.748700125
MACF1	4.522634375
MAF	-2.918532375
MAGEA8	-9.5704675
MAGEB1	2.582602125
MAGEB10	2.356733875
MAGEC2	1.71115725
MAGED1	-2.34090375
MAK	2.682495625
MAK10	3.444145
MAL	-5.748767875
MALAT1	2.386186375
MAMDC2	-6.12903275
MAN1C1	5.082368
MAOB	-3.764353875
MAP1A	-3.016928375
MAP1B	-3.399941375
MAP1LC3B	-3.109253875
MAP2K4	3.872618
MAP2K5	2.180056875
MAP4K5	2.346894125
MAPK1	3.103176875
MAPK10	2.74981625
MAPKAP1	-2.89004625
MAPKBP1	2.651432
MARCH-IV	1.550863875
MARCH-VI	4.626238
MATN2	-4.617775625
MBNL1	-2.842804625
MBNL2	4.090417625
MBNL3	5.006920875
MCC	2.15208275
MCEE	-2.782404125
MCF2L	3.854285
MCM10	1.75913975
MDS009	-2.550975625
MDS1	2.303361125
MECP2	3.95281525
MEF2A	2.325730125
MEIS1	-3.362917875
MEP1B	3.20896525
METAP2	-3.04164725
MFAP3	2.439653625
MFAP4	-4.788461
MFGE8	-2.8257665
MFI2	2.42352925
MGAT2	2.937814125
MGAT5	2.886656125
MGLL	-2.9215235
MGP	-3.567075375
MIB1	3.0320155
MID2	2.63629275
MINPP1	-2.629714375
MIPOL1	3.679382875
MITF	-4.33611025
MKL2	-3.1648525
MLL2	3.145761
MLL3	2.978005375
MLLT4	3.511548125
MMP12	2.1186
MMP19	-2.64058275
MMP2	-3.826739375
MMP23B	-3.39399075
MMP3	2.952091125
MMRN1	-3.583369375
MN7	4.4347975
MNDA	4.440763875
MOBKL1A	2.91538575
MOG	1.684816125
MOGAT2	1.94751925
MORC	2.519624
MOS	3.0862825
MOXD1	-3.38215775
MPN	-2.75205
MPPE1	2.021441375
MRC2	-2.503458875
MRPL3	3.27710975
MRPL33	-2.903842875
MRPS18B	-2.60497525
MRS2L	1.705744375
MS4A5	4.20728575
MS4A6E	4.269204625
MSH3	-2.478721125
MSN	-2.7741575
MSR1	1.61062675
MSRA	-2.819050375
MSRB3	-2.807988625
MST1	3.953033125
MSX1	-3.8800495
MT1G	1.349272
MTA3	3.310674625
MTCH1	-2.860472375
MTHFD1L	-3.082473125
MTPN	-3.813077
MTR	1.732390625
MTSS1	3.199963
MUC13	3.05255775
MUC16	2.1752905
MUC5B	-4.7785775
MUM1L1	-2.33689325
MUSK	2.388559
MUSTN1	1.720009875
MXI1	-3.764702625
MYC	3.6763185
MYF6	4.54604025
MYH11	-6.163304
MYL4	2.831637625
MYL6	-4.11122225
MYL7	3.611278625
MYL9	-4.499878
MYLK	-6.202190125
MYO15B	-3.57810375
MYO1C	-2.813355125
MYO1D	-3.565284375
MYO9A	2.68818125
MYOCD	4.140609625
MYOHD1	1.7126455
MYOM1	-2.434233375
MYST1	-2.625939375
MYST4	2.391614875
N4BP1	-2.880557875
NAALADL2	2.353016625
NAPG	-4.03088575
NARG1L	-2.387117125
NAT5	-3.0720485
NAV3	2.353948875
NBEA	3.891900375
NBEAL1	2.183701375
NCAM1	-4.003342125
NCKAP1	-4.283806
NCOA1	2.569892125
NCOA5	-2.413623125
NCOR2	2.570418375
NDN	-3.761975875
NDOR1	4.31052675
NDP52	-3.1574245
NDRG2	-3.7140575
NDST3	3.44224975
NDST4	1.860257125
NDUFA10	1.862434125
NDUFB5	-2.614010125
NDUFV1	-2.82372275
NEDD4	1.663432375
NEDD8	2.305735
NEK2	2.048139625
NEK7	-2.47287425
NELL1	2.144283
NEO1	-2.3237925
NES	-3.101375625
NETO2	3.0008825
NEU3	1.525675125
NF2	4.803895375
NFATC2	-3.06135475
NFATC2IP	2.871722375
NFE2L1	-3.690365875
NFE2L3	2.642589125
NFIA	-3.483324125
NFIB	-3.116700125
NFIX	-3.707955875
NFKB1	3.030873625
NFKBIZ	-2.734781625
NFYB	-2.639043625
NGL-1	-2.996630125
NKX2-5	2.15125775
NLGN1	-2.412946125
NLGN4Y	2.575919125
NLK	1.90009025
NOL7	1.3794205
NOL8	-3.696649375
NOMO1	3.5749335
NOPE	-3.91022275
NOVA1	-3.592589
NOX1	2.60145025
NOXA1	2.68517325
NOXO1	2.176269125
NPAS3	7.213110125
NPL4	2.914797375
NPPB	3.74430375
NPR2	-2.437506
NR0B2	2.076136
NR1H4	2.080040875
NR2E1	3.4240395
NR2F1	-3.742022875
NR2F2	-4.0052425
NR3C2	-2.685420625
NR4A3	-2.658449375
NR5A2	2.0216285
NR6A1	3.200646375
NRD1	2.239233
NRIP1	-3.425390375
NRN1	-2.3269905
NRP2	-2.490347375
NRXN1	-2.71190875
NRXN3	2.929308875
NS3TP1	-2.63961975
NSUN4	-4.6076665
NTF3	-2.552271875
NTNG1	1.7502965
NTRK2	4.671867875
NTSR2	1.920130125
NUDT10	-2.739363875
NUDT9	-2.40623725
NUMA1	-3.344375875
NUP133	1.947703
NUP153	-4.056407
NUP210	1.83826875
NUP37	2.26232
NUP50	2.18379
NUP88	3.01339125
NUSAP1	2.21255025
NYD-SP17	2.74608175
NY-SAR-41	2.547724125
NYX	2.090170375
OAZIN	-3.017462875
ODZ2	2.127146875
OGN	-4.607040875
OIT3	5.006910375
OLFML1	-2.836322625
OLFML2A	-2.525092125
OLFML3	-5.044061375
OLR1	4.15450225
OMD	-2.747239625
OPCML	1.475759625
OR10A2	1.851628625
OR12D2	2.600304
OR1D5	1.8694395
OR2A7	3.42930025
OR2F1	2.364857625
OR2H1	1.90180775
OR2J2	2.259455375
OR2S2	1.3922445
OR4N4	1.901776375
OR51B2	1.442671625
OR52A1	1.891050125
OR7D2	2.467743375
OSBP2	3.109461125
OSBPL1A	-3.35380975
OSBPL9	-3.08231175
OSGEPL1	2.622107125
OSR2	-5.102290625
OSTbeta	-2.3473115
OTP	1.82916375
OXR1	3.644198125
P2RY5	-3.391156125
PAF53	-3.49167825
PAGE-5	3.313213375
PAIP2	-3.146147875
PAK3	1.859747875
PALM2-AKAP2	-3.3939705
PANX3	1.776193625
PAPOLB	4.406125
PAPPA	3.067566
PAPSS2	3.518458875
PAQR3	-4.34004425
PAR1	-4.183600875
PARD6G	-3.1165415
PARK2	5.140073125
PARP10	4.238240375
PARVA	-2.3981955
PARVG	2.53073025
PASK	2.251052375
PATE	3.681898875
PAX8	-3.404350375
PAX9	2.179576125
PBX1	-3.396186625
PBX3	3.02170925
PBXIP1	-2.9267665
PCBP1	-3.068444875
PCBP3	-2.6630765
PCDH17	-2.441196125
PCDH9	1.555305875
PCGF2	2.438858125
PCNP	-4.47229575
PCNXL2	1.42623025
PCNXL3	2.4242545
PCOLCE	-4.49245525
PCOLCE2	-3.829447875
PCP4	-5.922819625
PCTK2	1.5189345
PCTP	1.842144875
PDAP1	-3.303619625
PDC	3.9512785
PDCD1LG1	2.043042375
PDCD1LG2	2.216928375
PDCD2	4.219787375
PDCD4	3.383844
PDCD5	-3.7112745
PDE10A	-3.722497125
PDE2A	-3.551837375
PDE4A	-2.978595375
PDE4B	2.8870775
PDE8A	1.247484
PDGFRA	-2.724131
PDGFRB	-3.282974875
PDK2	-2.47328375
PDYN	4.077546125
PECAM1	3.445490625
PECI	-3.5116615
PEG10	4.941373125
PEG3	-3.271316375
PELI2	2.581047
PELO	-3.05415875
PEMT	-2.672173125
PER1	-2.558509375
PEX14	1.708217625
PEX7	2.434281
PFKL	-2.369175
PFTK1	2.99411575
PGK1	-2.762161625
PGM5	-4.848960375
PHCA	2.472334625
PHEX	1.660552875
PHF11	-2.5112755
PHF14	-2.854263
PHF15	3.06246775
PHGDHL1	1.421778625
PHIP	1.582335625
PHLDB1	-3.174376
PHLDB2	-3.743309875
PHLDB3	-3.26813175
PHYH	-3.394079125
PIK3C2A	-2.687103
PIK3R1	-3.36499575
PINK1	-2.6784825
PIPPIN	-3.2558005
PIR	4.624294375
PITPNB	3.442624875
PITX1	-2.983620375
PJA2	-2.4883385
PKD2L2	2.57982125
PLAC9	-5.700150375
PLCD1	2.127761875
PLCXD2	1.724729875
PLCXD3	2.758085625
PLD1	3.168469875
PLEKHA1	6.555464375
PLEKHA5	-2.45590125
PLEKHC1	-3.099350375
PLN	-4.181961375
PLP1	2.584558625
PLSCR1	-2.611450375
PLSCR4	-3.80499575
PLTP	-3.661303
PLVAP	-3.6244695
PMCHL2	3.117086125
PMP22	-4.1566635
PNRC2	-2.6865005
PODN	-3.462466125
POLE2	1.88032125
POLQ	2.344503375
POLR2B	-2.286308875
POLR2I	2.86824375
POLR3C	-2.305716875
POU2F1	2.675248375
PP1201	-2.926303875
PP784	-2.38611475
PPA2	4.825173875
PPAP2A	-4.284490125
PPAP2B	-4.643926
PPARD	3.105619
PPFIA2	-2.551148125
PPL	-4.9866735
PPP1R12A	-3.03294075
PPP1R12B	-3.712504375
PPP1R12C	-3.4740935
PPP1R14A	-3.675327875
PPP1R16B	-3.372915625
PPP1R3C	-5.141896375
PPP2CA	-2.38329025
PPP2R2A	-2.786503875
PPP2R5A	-3.083664
PPP2R5C	-2.553367875
PPP3CA	-2.99372475
PPP3R1	-1.701860375
PRAME	1.916685375
PRCP	-2.3581705
PRDM1	-2.173301
PRDM10	2.3934875
PRDM13	3.667126875
PRDM5	2.26863425
PRDM8	-3.100311625
PREI3	2.34391
PRG4	2.070775875
PRICKLE1	-3.85660875
PRKCBP1	2.9275615
PRKCE	2.13482
PRKCI	2.14718475
PRLR	-3.181990625
PRND	3.69531175
PRNP	-3.04002825
PRO2730	-3.484600875
PRODH2	2.81196325
PROK2	3.650756875
PROM1	-2.214271375
PROSC	2.2622265
PRRX1	4.319059875
PRSS11	-3.457310875
PRSS23	-3.472390625
PRY	3.55681125
PS1TP4	2.772071375
PSAP	-3.287752375
PSD2	1.617809875
PSG2	3.061415375
PSMA3	2.726835
PSMA8	1.86131125
PSMB4	-2.920959375
PSMC6	-2.5325575
PSMD10	-3.16893925
PSMD3	-2.8844835
PSPH	3.771193875
PTD012	-2.648543125
PTDSS1	-3.3736265
PTEN	-2.84599275
PTGDS	-5.647741375
PTGIS	-3.653599
PTH	3.601369625
PTK7	2.96293875
PTN	-2.572863875
PTPLB	2.493662875
PTPN11	2.422445
PTPRA	-2.873630875
PTPRC	-5.877036625
PTPRE	2.499704875
PTPRK	5.24350075
PTPRN2	2.807866375
PTPRZ1	3.318659375
PTRF	-2.4487415
PUM2	4.206705375
PWWP2	1.49683575
PX19	3.342770625
PXMP3	-2.358564
RAB15	2.798229625
RAB18	-3.26032475
RAB1A	-3.352868875
RAB21	-2.503225125
RAB22A	-2.51490375
RAB27A	3.50931025
RAB31	-4.1288645
RAB40B	-2.7870865
RAB43	2.284783
RAB7	-3.719586125
RABGAP1L	2.68035575
RAC1	3.2316395
RAD51L1	2.624109625
RAD52	2.301729375
RAFTLIN	-3.84739525
RAG2	3.872098
RAI2	-2.698468375
RAM2	3.895826875
RAMP1	-4.494004625
RAMP2	-3.17785475
RAN	-2.4658445
RAP80	2.721985125
RAPGEF1	3.0636935
RAPGEF3	-3.071392125
RAPH1	3.267059125
raptor	1.910178
RARRES1	3.291743375
RARRES2	-5.05792175
RARS	-2.62906775
RASA4	-3.169496875
RASD1	-2.701106875
RASEF	2.126642875
RASGRP3	8.543408875
RAVER1	-2.717259625
RBAF600	1.82849675
RBBP7	-3.16280475
RBM3	-2.70926475
RBM9	-2.43657725
RBMS1	-2.6577695
RBMX	-2.645624125
RBP1	1.6525765
RBPMS	-3.872691375
RBPSUH	-2.55679375
RDH11	-2.64309425
RDH12	-2.701882625
RECK	-3.475112625
RELN	1.90507875
REM1	-2.80883425
RERE	-3.135381875
RERG	-4.333748
REV3L	-3.77314075
RGL1	-3.0658005
RGMA	-3.570475
RGMB	1.52520325
RGS1	-3.4893075
RGS17	2.304984625
RGS2	-3.083306875
RGS5	-5.172226
RGS7	2.0127605
RHAG	2.402962
RHCG	-5.691731125
RHOB	-2.63865025
RHOBTB1	-3.14746725
RHOH	3.2338025
RHOJ	-3.146637625
RIMS3	2.737562
RIMS4	3.015657625
RING1	-2.59125175
RKHD2	-2.399528375
RKHD3	-2.75721175
RNASE11	2.345584125
RNASE4	-3.3307855
RNASE7	-4.3131035
RNF144	-2.942883
RNP24	-3.315725125
RNPC2	-3.496368125
RODH	-2.756684625
ROPN1	2.40016975
ROR2	-2.13736825
RORB	-2.644831875
RPA4	-2.6930995
RPL10A	-3.2403855
RPL11	3.326690375
RPL13A	-3.4314935
RPL15	-3.638432125
RPL19	-3.7147595
RPL36A	-3.07770125
RPL4	-3.76604775
RPL7	-2.813078125
RPL8	-3.68779675
RPS15A	2.678152
RPS2	-3.541372375
RPS24	-4.065970125
RPS3A	-3.403363
RPS6KC1	2.537900375
RRAGA	-3.6969725
RRAS	3.29423675
RSNL2	-2.90760525
RUFY1	4.572636125
RUFY2	-2.294480625
RUNDC1	-2.395492875
RYBP	-2.45847625
RYK	-2.722811875
RYR2	4.62252875
S100A4	-3.4203135
S100A5	4.83069625
S100A9	-3.658240375
SAC	3.816892
SALL1	-3.748144625
SAMD3	1.810243375
SAMD6	2.6232035
SAP30L	-3.10966575
SAT2	-3.06094675
SBDS	-4.232568375
SBZF3	4.862153375
SC4MOL	1.182276375
SCAMP1	2.715905375
SCAP2	1.194358375
SCGB1D2	-7.544467375
SCGB2A1	-5.1440355
SCGB2A2	-4.713895125
SCGB3A1	-3.0435275
SCN2B	-2.829282125
SCN7A	-3.2119025
SDBCAG84	-3.439995875
SDC2	-3.68955325
SDCCAG8	2.82534475
SDFR1	-3.124558625
SDK1	3.263434625
SDPR	-3.08905875
SE57-1	-2.142375
SEC14L3	2.797243125
SEC15L2	1.630206625
SEC23A	-2.8472785
SEC5L1	4.349994875
SEC63	2.609509875
SELP	-2.192326875
SEMG1	2.676469125
SENP1	2.6588315
SENP6	-2.756650625
SEPP1	-2.92567425
SERP1	-2.959987375
SERPINA1	-4.25642
SERPINA3	-3.6720085
SERPINB13	-2.859740125
SERPINB3	-2.80605075
SERPINB6	-2.805799625
SERPINB8	2.635632125
SERPINE2	3.03844625
SERPINF1	-3.69499075
SERPING1	-3.97270275
SET7	-3.22504575
SETBP1	-3.918603
SF3A1	3.00633225
SFMBT2	2.796140125
SFRP4	-5.39528975
SFRS12	-3.32468725
SFRS7	-2.389328625
SFTPD	4.158777375
SFXN4	1.619205125
SGCA	-3.348924
SGCD	-3.65908875
SGCG	-2.975525375
SGCZ	3.0353285
SGNE1	3.718550625
SH2D4B	2.277706375
SH3BGRL	-3.943564625
SH3BGRL3	-2.638752375
SH3BP2	2.631977
SHC1	-3.023448625
SHD	2.129716125
ShrmL	4.857378625
SIAT1	3.589769625
SIAT4A	-2.6679895
SIL1	-3.28798625
SIM2	3.560247
SIMP	1.517730125
SIPA1L1	2.431288125
SIPA1L2	3.2200125
SIPA1L3	5.036413125
SLAMF9	5.175185625
SLC14A2	3.301369875
SLC15A1	3.695888625
SLC16A10	2.5025625
SLC16A5	-5.22503375
SLC16A8	2.368098625
SLC16A9	-3.34502225
SLC17A1	2.824901875
SLC17A2	4.036073875
SLC1A2	1.4332215
SLC1A4	4.287213875
SLC22A11	5.65005075
SLC25A21	2.731840375
SLC25A28	2.224067125
SLC25A29	-2.504383125
SLC26A3	1.428717375
SLC26A8	2.586487375
SLC26A9	2.362079
SLC29A2	2.30347375
SLC2A13	-3.702968625
SLC2A9	3.03734325
SLC30A6	3.763985625
SLC35A5	-3.102296375
SLC35D3	3.812166625
SLC35F3	2.5897535
SLC35F4	2.187667875
SLC37A1	3.804552375
SLC37A4	-2.868611
SLC38A1	2.090209625
SLC38A2	3.8713035
SLC38A6	2.361339375
SLC39A10	3.672683875
SLC39A4	2.936147
SLC41A3	-2.49321
SLC6A15	3.521705625
SLC6A19	1.36033375
SLC7A2	-3.098439875
SLC7A4	4.524687625
SLC8A1	4.548250875
SLC9A7	2.902118375
SLCO2A1	-3.18332
SLCO6A1	1.41479425
SLD5	2.965879125
SLICK	3.0513145
SLIT3	2.5191365
SLMAP	-2.758416375
SLRN	-2.625363125
SLURP1	-5.753605
SMAD2	-2.814617125
SMAD5	-2.552048125
SMAD6	-2.841162125
SMAP	-2.931661625
SMAP-1	-3.070121
SMARCA2	-2.714283375
SMARCA4	2.82943775
SMARCAL1	-3.1307535
SMARCD3	-2.996329125
SMC6L1	3.184843
SMCY	4.140045
SMO	-2.77510975
SMOC2	-2.651216
SMPDL3A	-3.686767875
SMTN	-4.081999
SNAI2	-3.872981375
SNARK	-2.531101875
SND1	-2.804136
SNF1LK	-2.701817
SNRK	-3.1049015
SNTB1	4.859045
SNTB2	-2.740879125
SNTG1	6.302500625
SNTG2	-7.834401625
SNX15	-2.78182
SNX24	3.185070375
SNX3	-3.252437875
SOAT	4.220612625
SOCS2	-3.13905625
SOCS6	2.358504875
SOX14	3.1620655
SOX6	1.4505155
SP100	1.510704625
SP192	2.8220965
SP6	1.5832995
SPA17	4.432116375
SPAG5	2.30011175
SPARCL1	-6.442755625
SPG3A	-3.7566665
SPIC	4.696724375
SPIN	3.675867875
SPINK5	-5.020519875
SPOCK	1.962353
SPON2	-4.52272
SPPL2B	-2.9491615
SPRR1A	-5.83796125
SPRR1B	-5.2761285
SPRR2A	-2.99013175
SPRR2C	-3.731707625
SPRR3	-6.547253125
SQSTM1	-4.577723625
SRP14	-2.568703125
SRPX	-3.158566375
SSA2	-2.603352375
SSB4	1.564509875
SSBP2	-3.468219
SSH2	2.250978125
SSPN	-4.93156625
SSTR4	2.904348
ST18	1.9403325
ST7OT2	4.5363435
STAG1	1.52263775
STARD13	-3.338782375
STARD3NL	-2.689879
STARD4	2.4914625
STARD7	3.830297875
STATH	2.3433455
STC1	2.11141175
STIP1	2.360833375
STK22D	3.43822825
STK25	-3.008827625
STK38	-2.4161825
STS-1	-3.209619875
STX12	-3.777444125
STX17	-4.510084375
STX3A	-5.71266225
STX7	3.863182125
STXBP5L	2.677510625
SUCLG2	3.5843895
SUHW4	-2.71285475
SULF2	-3.607532625
SULT2B1	-4.359420875
SUMO2	-2.658190875
SUPT3H	2.935024125
SUSD2	-2.647044875
SUV420H1	-3.33475125
SVIL	-3.378960125
SYAP1	-3.172060625
SYCP1	1.773685
SYMPK	3.749724625
SYN1	3.969561375
SYN3	-3.026622
SYNE1	2.1409165
SYNGR3	2.795129375
SYNPO2	-4.658708375
SYT14	2.61220175
SYTL2	-4.199887
TAB3	3.119107625
TACC1	-3.68155175
TAF5L	-3.616493
TAF7	-3.745756125
TAGLN	-5.341435375
TANC	1.135604
TA-PP2C	2.171077
TARBP2	-3.09011225
TAS2R13	2.13268475
TAS2R9	4.38545275
TATDN1	-2.564965125
TAX1BP3	-3.5315045
TBC1D22A	3.1827355
TBC1D8	1.846891125
TBCA	-3.3985295
TBL1X	3.09981825
TBX15	5.086907125
TBX3	-3.584671625
TCAM1	2.13715075
TCEA1	-3.228613125
TCEA2	-2.79759175
TCEAL1	-4.0298155
TCEAL2	-3.5556805
TCEAL4	-5.23283425
TCERG1	4.395238
TCF12	3.41919175
TCF4	-2.746250625
TCF8	-2.9986145
TDE1	-3.353726875
TDE2	-2.68319125
TEAD1	-3.5341165
TENC1	-3.686432
TERF2IP	-2.709786375
TEX9	4.430640125
TFCP2L4	-3.09466575
TFF3	-3.3582195
TFR2	2.587387625
TFRC	1.2411415
TGFB3	-2.329639375
TGFBR3	-2.681016625
TGIF	-3.826634
TGIF2	-2.95975725
TGM1	-3.481103125
THBS1	-3.9481475
THRA	-2.761215125
THRB	2.755753125
TIGA1	-2.454214625
TIMM44	-2.43533
TIMP2	2.501386375
TINAG	1.4196215
TIPARP	-2.691404
TIRAP	2.278916
TJP1	-4.148824125
TLE1	-3.3980505
TLL1	3.388149
TLN2	-2.56718025
TLR10	2.71852625
TLX2	2.0738415
TM4SF1	-3.25208575
TM4SF10	-4.88653075
TM4SF16	5.858562875
TM4SF3	-2.330694625
TM4SF7	-3.342414125
TM4SF9	-3.1632365
TMC2	3.28933625
TMC7	5.9127505
TMEFF2	1.692648875
TMEM10	4.092204625
TMEM16A	-3.713693625
TMEM16F	-3.343524375
TMEM26	3.110120375
TMEPAI	-3.67586575
TMP21	-3.306894375
TMPRSS4	1.947762625
TMSB4Y	2.816489625
TNA	-5.89094575
TNC	-2.7340545
TNFAIP9	-3.117284875
TNFRSF10C	2.537165375
TNFRSF6B	3.876617875
TNFSF11	2.734012625
TNFSF13	-3.1076115
TNFSF13B	3.07642025
TNFSF7	2.829990625
TNNC1	3.4259105
TNNT1	2.063127375
TNNT2	3.66050775
TNPO1	2.02217625
TNRC6A	2.3498525
TNXB	-3.267162875
TOB1	-2.670206
TOB2	2.13703475
TOM1	-2.550364
TOP1MT	-3.550591375
TOSO	3.62513425
TOX	-3.60511675
TP53I11	2.976911
TP53I5	5.126453125
TPD52L1	-3.07888325
TPD52L2	-2.66060075
TPM1	-3.489278375
TPM2	-4.37208575
TPST1	-3.5634085
TPT1	-3.33193025
TRA1	-2.963720125
TRAP1	-3.07394525
TRDN	3.5040685
TREM1	2.261991
TREML2	3.74395425
TRIM48	3.254558
TRIM52	3.559605125
TRIM54	3.662907625
TRIM61	2.868481
TRIM68	-3.657867
TRIO	3.224274125
TRPM3	2.021539375
TRPS1	3.99429275
TRY1	3.63002725
TSC	-4.281173625
TSPYL3	-2.209593375
TTC13	3.07758425
TTC14	-2.739409375
TTC15	2.346043
TTID	2.3999815
TTN	3.900910375
TTTY7	2.82111275
TU3A	-3.047833625
TUBA3	-3.724943625
TUBB6	-3.490932
TULP4	2.23562825
TWIST2	-3.04249175
TXNDC6	1.880824375
TXNIP	-4.1870225
TYRP1	2.898717375
UACA	-2.641882
UBE1C	2.9778895
UBE1DC1	1.755157375
UBE2C	1.783175875
UBE2E1	-2.998691875
UBE2I	2.636724
UBE2R2	-2.793007875
UBL3	-3.204108875
UBQLN3	3.07051925
UBR1	2.1456455
UCC1	-3.946813375
UCHL1	-2.7334525
UCP1	3.40318225
Ufc1	3.527807125
UGT2B4	2.465953125
UGT2B7	2.473648375
UHSKerB	2.361614875
ULK4	-3.60310675
UMODL1	2.92302125
UNC13B	1.62150975
UNC84A	-5.533581875
UNQ3045	2.313025875
UNQ467	-5.65114525
UNQ698	-6.465374125
UNQ846	1.75825075
UNQ9372	-3.014922625
UNR	-2.7843575
UPF2	3.571424125
UPK1B	2.335964125
UQCRFS1	-2.928551625
URP2	-3.124969875
USH3A	2.01819425
USP11	-3.378570375
USP26	4.65033875
USP49	2.332997875
USP6	1.40130225
USP8	3.61241375
UTY	3.84665025
UVRAG	2.593959125
UXS1	-2.40479675
VAMP2	-2.777134875
VAPA	-3.182840375
VAV1	2.91322975
VBP1	-2.547674375
VGLL1	2.940525875
VGLL4	-2.804546625
VIM	-6.008652125
VKORC1	-2.927243625
VPS13A	2.663722375
VPS28	-3.711236625
WARP	1.605100625
WARS2	3.47389475
WASL	2.81216175
WASPIP	1.151362875
WBSCR17	1.812126375
WDFY3	-3.00076525
WDR17	4.741916375
WDR18	5.503766125
WDR33	3.2510865
WDR45L	-2.82779675
WDR47	-2.326955
WDR7	2.486813375
WDR9	2.022684125
WFDC3	3.1009605
WFDC9	2.16259
WHSC1	3.4253965
WISP2	-5.38415325
WNK1	2.808726875
WNK2	3.02781275
WNT4	4.1999585
WNT8A	4.1999585
WRB	-3.321501875
WRN	2.60715675
XIST	3.1258485
XLKD1	-2.84494
XPO1	-3.509151875
XPO7	3.3092905
YAP1	3.40563775
YME1L1	-3.2227015
[truncated: 67 more rows]
